# Supplementary material for: Are Ants Good Organisms to Teach Elementary Students about Invasive Species in Florida?
Source: Insects. 2023 Jan 24;14(2):118. doi: 10.3390/insects14020118 (PMC9966977; doi:10.3390/insects14020118)
Supplement: Supplementary file 1 [file insects-14-00118-s001.zip]

Archive with 4 entries (4 files):
- insects-2065559_R1_Table S1.xlsx
- insects-2065559_R1_Table S2.xlsx
- insects-2065559_R1_Text S1.pdf
- insects-2065559_R2_Supplementary_Material.pdf
