# Supplementary material for: Are Ants Good Organisms to Teach Elementary Students about Invasive Species in Florida?
Source: Insects. 2023 Jan 24;14(2):118. doi: 10.3390/insects14020118 (PMC9966977; doi:10.3390/insects14020118)
Supplement: Supplementary file 1 [file insects-14-00118-s001.zip › insects-2065559_R1_Table S1.xlsx]

## Sheet: Sheet1
Survey is for scientific research only, not commercial use
Pre-Survey
Ant Interest	Yes	No	I don't know
What do you know about ANTS?
Do you like ANTS?
Are ants fun to learn about?
Are ants important?
Do you want to learn more about Ants?
Ecosystems and Enviroment	Yes	No	I don't know
I help the environment on a daily basis
I try to protect the environment and ecosystems around me
I put effort into taking care of native species
I know what an Invasive species is
I know what a native species is
Ant Knowledge	Yes	No	I don't know
There is only one type of ant
Ants bodies have three parts
Ants use chemical signals to communicate with each other
Fire Ants love sugar
Fire ants are a problem
Fire ants are an invasive species
Fire ant stings are dangerous
I think it is ok to touch a fire ant pile
The balance of the species in our ecosystem is important
Invasive species cost our government a lot of money in damages
Ants interact with the ecosystem as much as any other animal
Invasive ants compete with native ants for food and resources
Protecting native ants is important for the enviroment
